# Supplementary material for: Identification of the Stapled α-Helical Peptide ATSP-7041 as a Substrate and Strong Inhibitor of OATP1B1 In Vitro
Source: Biomolecules. 2023 Jun 16;13(6):1002. doi: 10.3390/biom13061002 (PMC10296347; doi:10.3390/biom13061002)
Supplement: Supplementary file 1 [file biomolecules-13-01002-s001.zip]

Archive with 1 entries (1 files):
- biomolecules-2434245-supplementary.pdf
